# Supplementary material for: Effect of Pemafibrate on Hemorheology in Patients with Hypertriglyceridemia and Aggravated Blood Fluidity Associated with Type 2 Diabetes or Metabolic Syndrome
Source: J Clin Med. 2023 Feb 13;12(4):1481. doi: 10.3390/jcm12041481 (PMC9962113; doi:10.3390/jcm12041481)
Supplement: Supplementary file 1 [file jcm-12-01481-s001.zip]

Archive with 1 entries (1 files):
- jcm-2077140-supplementary.pdf
